# Supplementary material for: Preclinical characterization of an active immunotherapy targeting calcitonin gene-related peptide
Source: Commun Med (Lond). 2025 Apr 29;5:145. doi: 10.1038/s43856-025-00870-2 (PMC12041250; doi:10.1038/s43856-025-00870-2)
Supplement: Supplementary file 3 — Supplementary Data 1 [file 43856_2025_870_MOESM3_ESM.xlsx]

## Sheet: Figure 1B
	Day	LogEC50
	0
	21	4.044	3.992
	42	4.144	4.113
	63	4.336	4.313
	84	4.605	4.577
	105	4.344	4.342

## Sheet: Figure 1C
		Days	LogEC50
		0
		21	3.981	3.906	3.882	3.788	4.066	3.949	3.955	3.956	3.998
		42	4.18	4.151	4.064	4.064	4.232	4.195	4.288	4.312	4.31
		63	4.114	4.131	3.951	3.967	4.096	4.115	4.257	4.238	4.269
		84	3.894	3.92	3.681	3.691	3.728	3.799	4.041	4.119	4.028
		105	3.466	3.47

## Sheet: Figure 1D
		Days	LogEC50
		0
		21	2.638	2.61	3.969	3.43	5	2.158
		35	4.418	4.914	5.098	5.044	4.885	3.973
		56	4.961	4.888	4.767	4.597	4.915	3.89
		77	4.607	4.604	4.3	4.015	4.357	3.053

## Sheet: Figure 1E
		Dilutions	p4796kb										p5830kb
		100	4	4	4	3.8954	4	4	3.8146	3.8286			3.6182	3.5666	3.783	3.8419	3.7179	3.8523	3.754	3.839	3.9577	3.8241
		300	4	4	4	4	4	4	3.8149	3.7642			3.087	3.0059	3.8827	3.8631	3.7551	3.7995	3.7821	3.8325	3.8916	3.944
		900	3.878	4	4	3.9549	4	3.9107	3.371	3.4941			1.8369	1.8168	3.8414	3.8038	3.424	3.4505	3.6855	3.887	3.8528	3.9393
		2700	3.8932	3.9727	3.7162	3.7588	3.5895	3.6467	2.6728	2.6939			0.865	0.9188	3.7735	3.6891	2.464	2.8048	3.3774	3.5249	3.6287	3.6786
		8100	3.5718	3.5768	3.0629	3.1296	2.1906	2.5294	1.4459	1.5821			0.4058	0.4521	3.4594	3.493	1.1748	1.5298	2.3819	2.2712	2.9254	2.9026
		24300	2.6896	2.3946	1.9084	1.8882	1.1225	1.3132	0.7075	0.8053			0.2527	0.2201	2.6764	2.6194	0.548	0.7075	1.1802	1.163	1.6921	1.5424
		72900	1.4201	1.2846	0.8211	0.8799	0.5763	0.6395	0.3454	0.3565			0.1745	0.1645	1.3721	1.4686	0.2831	0.3411	0.549	0.5177	0.7464	0.6681
		218700	0.5873	0.5321	0.354	0.374	0.2157	0.2368	0.1617	0.1796			0.1207	0.1154	0.6012	0.6134	0.1916	0.2072	0.2756	0.2572	0.3226	0.3197
		656100	0.2563	0.2334	0.1884	0.1983	0.1615	0.1735	0.1311	0.1752			0.1505	0.1473	0.3717	0.3501	0.1851	0.2008	0.1744	0.1767	0.1885	0.1996
		1968300	0.1259	0.1233	0.0949	0.107	0.0949	0.096	0.1069	0.0933			0.1226	0.1328	0.1885	0.2038	0.1474	0.1727	0.1354	0.1294	0.1329	0.1467
		5904900	0.1352	0.1093	0.1184	0.1314	0.1076	0.1051	0.0895	0.1368			0.1386	0.1142	0.158	0.1689	0.1522	0.1592	0.1408	0.1296	0.1299	0.1303
		17714700	0.1311	0.0915	0.0996	0.0855	0.1091	0.1268	0.132	0.1513			0.1323	0.1424	0.1443	0.1484	0.1475	0.161	0.1763	0.1499	0.1513	0.1432

## Sheet: Figure 1F
		Dilutions	p4796kb										p5830kb
		100	4	4	4	3.981	4	4	3.5222	3.7398			3.7755	3.8674	4	3.8868	3.8665	4	4	4	4	4
		300	4	4	4	4	4	4	2.0835	2.3161			3.7638	3.8759	3.8958	4	3.9102	4	4	4	4	4
		900	3.9361	4	4	4	3.2181	3.1935	1.074	1.1485			3.5864	3.5975	3.9612	4	3.9172	3.9146	3.9218	4	4	4
		2700	3.9652	4	3.2043	2.9684	1.7386	1.7235	0.5018	0.5657			2.3326	2.2949	4	3.9603	3.2997	3.4251	3.9806	4	4	4
		8100	3.358	3.4355	1.7116	1.5206	0.8308	0.7767	0.2492	0.2933			1.1784	1.1388	3.8607	3.9746	1.8396	1.9802	3.3051	3.116	4	4
		24300	1.9502	2.0831	0.7908	0.714	0.4117	0.3847	0.2007	0.2255			0.5372	0.5377	3.7798	3.8812	0.8519	0.8854	1.7574	1.6437	3.8002	3.813
		72900	0.9738	0.9893	0.4198	0.3738	0.2434	0.2353	0.1653	0.1994			0.3021	0.3031	2.8605	2.9892	0.4424	0.445	0.803	0.7478	2.6439	2.3986
		218700	0.4671	0.4677	0.2054	0.2191	0.1781	0.1468	0.1533	0.1749			0.2015	0.1648	1.4522	1.5291	0.2304	0.2494	0.377	0.3419	1.2477	1.1571
		656100	0.2979	0.2404	0.1486	0.1416	0.1289	0.1362	0.143	0.1399			0.155	0.1484	0.6811	0.7214	0.1577	0.1521	0.2323	0.1937	0.5714	0.5383
		1968300	0.2053	0.1745	0.1495	0.1593	0.1166	0.1212	0.1548	0.1399			0.1486	0.1139	0.3196	0.3612	0.1466	0.1393	0.1799	0.1326	0.2919	0.2596
		5904900	0.1685	0.1598	0.1488	0.1559	0.1687	0.1817	0.1791	0.1907			0.1491	0.1296	0.191	0.2153	0.1372	0.1263	0.1552	0.13	0.1854	0.1887
		17714700	0.178	0.1743	0.1629	0.1744	0.1846	0.1737	0.1959	0.1852			0.1523	0.1419	0.1619	0.1608	0.1497	0.1363	0.178	0.1401	0.1682	0.1826

## Sheet: Figure 1G
		Days	p4796kb						p5380kb
		2	0	0	0	0	0	0	0	0	0	0	0	0
		16	38.7	12.7	0	150	28.8	65.9	0	22	0	0	0	21.8
		30	685	527	799	833	239	993	275	207	73.2	309	120	275
		44	844	651	1950	2690	151	905	144	188	41.6	450	275	750
		58	787	467	1620	1540	154	1110	88	281	104	218	193	655
		72	519	267	1050	720	127	588	56.9	272	445	186	640	617
		184	36.6	30.2	57	51.2	13.1	25.6	0	77.7	107	28.6	43.3	36.1

## Sheet: Figure 2A
		Days	p4796kb AP					p4796kb ISA
		0
		14	2442.12	723.672	2600.56	2708.25	1789.06	894.424	8487.84	1967.13	7694.16	8412.03
		36	24038.5	14550	22958.8	17096.7		23897.8	33612.3	27492.6	33576.9	29639.4
		56	21113.1	25326.5	30872.4	25836.5		22872.5	33648	30785.9	31557	39016.4
		77	39020.5	44168.5	18431.5	12940.9		38220.4	18857.6	16427.6	23639.2
		105	32566.3	33746.7	15659.1	17461.4		32226.6	33610.5	12426.4	36573.1

## Sheet: Figure 2B
		Days	p4796kb AP				p4796kb ISA
		0	0	0	0	0	0	0	0	0
		14	53.34	56.12	33.18	64.85	1252	1150	1845	1089
		36	36.66	33.46	92.51	0	1051	970.2	1893	1052
		56	9.98e-13	90.65	0	0	939.6	354.9	460.6	519.2
		77	0	0	0	0	460.2	369.8	308.1	522.1
		105	0	88.59	0	0	184.9	276	261.8	310.2

## Sheet: Figure 2C
		Dilutions	IgG1		IgG2a		IgG2b		IgG2c
		150	3.804	3.8781	0.6971	0.606	3.1126	3.7542	3.8288	3.8786
		450	3.783	3.8406	0.4518	0.3965	4	4	3.5702	3.5383
		1350	3.8296	3.8991	0.2451	0.2186	3.8121	3.984	2.8196	2.6003
		4050	3.7855	3.8693	0.1635	0.1312	3.4946	3.2696	1.4274	1.2777
		12150	3.4813	3.569	0.099	0.082	2.1828	2.1516	0.568	0.5355
		36450	3.0041	3.0489	0.0578	0.0574	1.1846	1.1085	0.2327	0.2185
		109350	2.1081	1.9818	0.0452	0.0434	0.5328	0.4694	0.1031	0.0975
		328050	0.9791	0.897	0.0434	0.045	0.2248	0.195	0.0608	0.0607
		984150	0.39	0.3429	0.0382	0.0389	0.1002	0.0899	0.0458	0.0436
		2952450	0.1577	0.142	0.0393	0.0426	0.0607	0.0533	0.0592	0.0432

## Sheet: Figure 2D
		Dilutions	Control				IgG1												IgG2												IgG3												IgG4
		50	0.096	0.104	0.12	0.123	4	4	4	3.949	4	4	4	4	4	4	4	4	0.149	0.16	0.084	0.099	0.104	0.107	0.164	0.165	0.175	0.174	0.132	0.143	0.156	0.152	0.102	0.106	0.105	0.104	0.086	0.064	0.089	0.085	0.069	0.07	0.157	0.157	0.104	0.111	0.108	0.11	0.089
		150	0.078	0.11	0.099	0.102	4	4	4	4	4	4	4	4	4	4	4	4	0.122	0.121	0.072	0.089	0.086	0.089	0.144	0.125	0.136	0.145	0.107	0.115	0.14	0.125	0.097	0.098	0.101	0.098	0.081	0.071	0.072	0.072	0.057	0.058	0.127	0.128	0.091	0.096	0.099	0.101	0.076
		450	0.078	0.084	0.091	0.096	3.894	4	4	4	4	4	3.925	4	4	4	3.177	3.409	0.086	0.083	0.07	0.07	0.077	0.075	0.14	0.114	0.115	0.122	0.103	0.109	0.104	0.092	0.074	0.082	0.082	0.077	0.074	0.062	0.057	0.065	0.049	0.051	0.111	0.1	0.08	0.091	0.09	0.085	0.072
		1350	0.074	0.084	0.082	0.093	3.738	3.798	3.644	3.586	2.831	3.112	3.06	2.856	3.923	4	1.274	1.403	0.068	0.069	0.061	0.071	0.071	0.063	0.129	0.101	0.108	0.11	0.101	0.102	0.097	0.083	0.077	0.089	0.09	0.078	0.082	0.065	0.059	0.066	0.052	0.056	0.097	0.089	0.079	0.084	0.081	0.08	0.073
		4050	0.104	0.079	0.09	0.095	1.859	2.135	1.86	1.825	0.937	1.078	1.053	1.071	2.181	2.199	0.312	0.381	0.065	0.065	0.06	0.07	0.07	0.075	0.111	0.101	0.108	0.095	0.094	0.101	0.057	0.054	0.053	0.058	0.059	0.084	0.071	0.057	0.057	0.057	0.048	0.049	0.073	0.077	0.086	0.071	0.065	0.071	0.062
		12150	0.067	0.083	0.074	0.093	0.451	0.601	0.509	0.477	0.207	0.256	0.319	0.284	0.682	0.634	0.158	0.158	0.045	0.062	0.057	0.063	0.062	0.067	0.117	0.1	0.098	0.103	0.098	0.108	0.076	0.074	0.106	0.089	0.08	0.076	0.075	0.063	0.059	0.06	0.055	0.057	0.083	0.081	0.071	0.08	0.076	0.078	0.073
		36450	0.071	0.087	0.098	0.081	0.14	0.162	0.163	0.122	0.089	0.078	0.176	0.145	0.224	0.204	0.117	0.1	0.055	0.059	0.055	0.061	0.06	0.068	0.111	0.094	0.098	0.097	0.098	0.096	0.077	0.068	0.07	0.082	0.067	0.075	0.076	0.059	0.058	0.057	0.059	0.057	0.083	0.076	0.079	0.123	0.074	0.083	0.069
		109350	0.111	0.1	0.082	0.082	0.079	0.084	0.059	0.057	0.057	0.062	0.137	0.113	0.126	0.1	0.114	0.092	0.052	0.065	0.061	0.083	0.06	0.066	0.09	0.085	0.086	0.094	0.091	0.09	0.071	0.077	0.08	0.087	0.072	0.078	0.067	0.054	0.054	0.056	0.05	0.054	0.062	0.069	0.067	0.076	0.068	0.066	0.065
		328050	0.095	0.096	0.09	0.067	0.078	0.07	0.059	0.054	0.074	0.05	0.113	0.082	0.077	0.082	0.079	0.084	0.051	0.059	0.06	0.065	0.059	0.071	0.117	0.096	0.091	0.094	0.096	0.102	0.076	0.076	0.085	0.073	0.072	0.081	0.067	0.057	0.052	0.053	0.051	0.051	0.076	0.064	0.069	0.064	0.063	0.066	0.068
		984150	0.096	0.095	0.086	0.064	0.065	0.074	0.048	0.088	0.053	0.047	0.132	0.091	0.086	0.093	0.123	0.116	0.056	0.055	0.057	0.058	0.065	0.07	0.108	0.085	0.087	0.09	0.093	0.098	0.073	0.066	0.095	0.073	0.067	0.073	0.075	0.058	0.057	0.051	0.053	0.056	0.084	0.076	0.075	0.072	0.073	0.074	0.061
		2952450	0.084	0.101	0.081	0.099	0.118	0.07	0.048	0.049	0.063	0.097	0.117	0.081	0.08	0.098	0.099	0.118	0.052	0.055	0.058	0.061	0.067	0.072	0.111	0.101	0.091	0.095	0.097	0.111	0.074	0.078	0.072	0.07	0.067	0.07	0.074	0.06	0.059	0.055	0.059	0.057	0.072	0.082	0.077	0.071	0.075	0.076	0.066
		8857350	0.08	0.118	0.086	0.081	0.091	0.06	0.049	0.047	0.068	0.049	0.143	0.11	0.106	0.116	0.122	0.153	0.062	0.066	0.063	0.053	0.087	0.103	0.11	0.097	0.103	0.101	0.114	0.105	0.093	0.082	0.078	0.075	0.08	0.084	0.07	0.061	0.062	0.06	0.061	0.06	0.079	0.085	0.081	0.073	0.084	0.085	0.072
[truncated: 5 more columns]

[truncated: 13 more sheets: Figure 3B, Figure 5C, Figure 5D, Figure 6A, Figure 6B, Figure 6C, Figure 6D, Supp Fig 1A, Supp Fig 1B, Supp Fig 1C, Supp Fig 2B, Supp Fig 3A, Supp Fig 3B]
